# Supplementary material for: Two TGA Transcription Factor Members from Hyper-Susceptible Soybean Exhibiting Significant Basal Resistance to Soybean mosaic virus
Source: Int J Mol Sci. 2021 Oct 20;22(21):11329. doi: 10.3390/ijms222111329 (PMC8583413; doi:10.3390/ijms222111329)
Supplement: Supplementary file 1 [file ijms-22-11329-s001.zip]

Archive with 1 entries (1 files):
- ijms-1411004-supplementary.pdf
